# Supplementary material for: Feasibility and Outcomes of the Early Start Denver Model Delivered within the Public Health System of the Friuli Venezia Giulia Italian Region
Source: Brain Sci. 2021 Sep 10;11(9):1191. doi: 10.3390/brainsci11091191 (PMC8464931; doi:10.3390/brainsci11091191)
Supplement: Supplementary file 1 [file brainsci-11-01191-s001.zip]

Archive with 1 entries (1 files):
- brainsci-1244038-supplementary.pdf
